# Supplementary material for: Identification of TNFAIP6 as a hub gene associated with the progression of glioblastoma by weighted gene co‐expression network analysis
Source: IET Syst Biol. 2022 Jun 29;16(5):145–56. doi: 10.1049/syb2.12046 (PMC9469790; doi:10.1049/syb2.12046)
Supplement: Supplementary file 5 — Table S1 [file SYB2-16-145-s005.xlsx]

## Sheet: Sheet1
The information of samples from GEO dataset
GEO ID	Sample ID	Type	Tissue	Stage	Source
GSE43289	GSM1060028	LGG	Brain tissue	II	Glioma patient
	GSM1060029	LGG	Brain tissue	II	Glioma patient
	GSM1060030	LGG	Brain tissue	III	Glioma patient
	GSM1060031	LGG	Brain tissue	III	Glioma patient
	GSM1060032	GBM	Brain tissue	IV	Glioma patient
	GSM1060033	GBM	Brain tissue	IV	Glioma patient
	GSM1060034	GBM	Brain tissue	IV	Glioma patient
	GSM1060035	GBM	Brain tissue	IV	Glioma patient
	GSM1060036	GBM	Brain tissue	IV	Glioma patient
	GSM1060037	GBM	Brain tissue	IV	Glioma patient
	GSM1060038	GBM	Brain tissue	IV	Glioma patient
	GSM1060039	GBM	Brain tissue	IV	Glioma patient
	GSM1060040	GBM	Brain tissue	IV	Glioma patient
	GSM1060041	GBM	Brain tissue	IV	Glioma patient
	GSM1060042	GBM	Brain tissue	IV	Glioma patient
	GSM1060043	GBM	Brain tissue	IV	Glioma patient
	GSM1060044	GBM	Brain tissue	IV	Glioma patient
	GSM1060045	GBM	Brain tissue	IV	Glioma patient
	GSM1060046	GBM	Brain tissue	IV	Glioma patient
	GSM1060047	GBM	Brain tissue	IV	Glioma patient
	GSM1060048	GBM	Brain tissue	IV	Glioma patient
	GSM1060049	GBM	Brain tissue	IV	Glioma patient
	GSM1060050	GBM	Brain tissue	IV	Glioma patient
	GSM1060051	GBM	Brain tissue	IV	Glioma patient
	GSM1060052	GBM	Brain tissue	IV	Glioma patient
	GSM1060053	GBM	Brain tissue	IV	Glioma patient
	GSM1060054	GBM	Brain tissue	IV	Glioma patient
	GSM1060055	GBM	Brain tissue	IV	Glioma patient
	GSM1060056	GBM	Brain tissue	IV	Glioma patient
	GSM1060057	GBM	Brain tissue	IV	Glioma patient
	GSM1060060	LGG	Brain tissue	II	Glioma patient
	GSM1060061	LGG	Brain tissue	III	Glioma patient
	GSM1060062	LGG	Brain tissue	III	Glioma patient
	GSM1060063	LGG	Brain tissue	III	Glioma patient
	GSM1060064	LGG	Brain tissue	III	Glioma patient
