# Supplementary material for: Identification of TNFAIP6 as a hub gene associated with the progression of glioblastoma by weighted gene co‐expression network analysis
Source: IET Syst Biol. 2022 Jun 29;16(5):145–56. doi: 10.1049/syb2.12046 (PMC9469790; doi:10.1049/syb2.12046)
Supplement: Supplementary file 6 — Table S2 [file SYB2-16-145-s001.xlsx]

## Sheet: GO.BP of top GBM module
Description	Gene Count	pvalue	BH-corrected pvalue	qvalue	geneID
cell-substrate adhesion	32	1.71e-11	2.29e-08	1.94e-08	COL3A1/SERPINE1/LAMB1/POSTN/CYR61/FZD7/ANGPT2/PLAU/S100A10/PDPN/COL1A1/CTGF/NID2/LGALS1/EMILIN1/COL8A1/ITGA3/CD44/TRIP6/ITGA5/LAMC1/IQGAP1/TNFRSF12A/ACTN1/FN1/MYADM/EGFLAM/COL16A1/THBS1/LIMS1/NRP1/CD63
collagen fibril organization	13	6.79e-11	6.84e-08	5.78e-08	COL3A1/COL1A2/COL5A2/LOXL1/LOX/SFRP2/COL5A1/LUM/COL1A1/FMOD/SERPINH1/ANXA2/TGFB2
transmembrane receptor protein serine/threonine kinase signaling pathway	31	2.96e-10	2.38e-07	2.01e-07	COL3A1/COL1A2/CAV1/CYR61/SFRP2/MSTN/NOG/MIR21/FMOD/CAV2/VIM/FST/EGR1/ITGA3/KLF10/TGFB2/HSPA1A/WWTR1/PMEPA1/JUN/ASPN/ZCCHC18/THBS1/FSTL1/GDF15/INHBB/HSPA5/ATOH8/SMAD9/RBPMS/GDF10
response to transforming growth factor beta	25	7.26e-10	4.87e-07	4.12e-07	COL3A1/COL1A2/MXRA5/CAV1/POSTN/COL4A2/MSTN/COL1A1/MIR21/FMOD/CAV2/ITGA3/KLF10/TGFB2/HSPA1A/PMEPA1/NOX4/JUN/ASPN/THBS1/GDF15/HSPA5/LIMS1/SMAD9/GDF10
cellular response to transforming growth factor beta stimulus	24	2.57e-09	1.48e-06	1.25e-06	COL3A1/COL1A2/CAV1/POSTN/COL4A2/MSTN/COL1A1/MIR21/FMOD/CAV2/ITGA3/KLF10/TGFB2/HSPA1A/PMEPA1/NOX4/JUN/ASPN/THBS1/GDF15/HSPA5/LIMS1/SMAD9/GDF10
collagen catabolic process	13	9.46e-09	4.43e-06	3.75e-06	COL3A1/COL6A3/COL1A2/COL4A1/COL5A2/MMP9/COL4A2/COL5A1/COL1A1/COL6A2/COL8A1/COL18A1/MMP19
collagen metabolic process	17	1.03e-08	4.43e-06	3.75e-06	COL3A1/COL6A3/COL1A2/COL4A1/COL5A2/MMP9/COL4A2/COL5A1/COL1A1/COL6A2/MIR21/CTGF/VIM/SERPINH1/COL8A1/COL18A1/MMP19
multi-multicellular organism process	21	1.11e-07	3.44e-05	2.91e-05	IGFBP2/ADM/TIMP1/GJB2/MMP9/VMP1/LIF/ANGPT2/NAMPT/IGFBP5/MIR21/MAFF/ITGA3/JUNB/PCSK5/LDOC1/IGFBP7/CNR1/FOSL1/COL16A1/HEXB
transforming growth factor beta receptor signaling pathway	19	1.27e-07	3.65e-05	3.09e-05	COL3A1/COL1A2/CAV1/MSTN/MIR21/FMOD/CAV2/ITGA3/KLF10/TGFB2/HSPA1A/PMEPA1/JUN/ASPN/THBS1/GDF15/HSPA5/SMAD9/GDF10
positive regulation of cell migration	33	1.58e-07	4.24e-05	3.59e-05	SERPINE1/TNFAIP6/LAMB1/MMP9/POSTN/CYR61/F3/PLAU/SNAI2/PDPN/COL1A1/LGALS3/MIR21/ITGA3/IL1R1/TRIP6/HSPB1/ITGA5/TGFB2/IQGAP1/MCAM/COL18A1/SRPX2/FN1/MYADM/NOX4/JUN/THBS1/SWAP70/HSPA5/ATOH8/SPARC/NRP1
female pregnancy	19	1.95e-07	4.91e-05	4.15e-05	IGFBP2/ADM/TIMP1/GJB2/MMP9/VMP1/LIF/ANGPT2/NAMPT/IGFBP5/MIR21/ITGA3/JUNB/PCSK5/LDOC1/IGFBP7/CNR1/FOSL1/COL16A1
renal system development	23	4.97e-07	0.000117693	9.95e-05	COL4A1/LIF/ANGPT2/ENPEP/NOG/EFNB2/CA2/SDC1/EGR1/ITGA3/TGFB2/WWTR1/LAMB2/IQGAP1/PCSK5/ADAMTS1/DLL1/MYO1E/RDH10/SMAD9/PTCH1/RRM2B/NRP1
SMAD protein signal transduction	11	5.69e-07	0.000127317	0.00010764	MSTN/VIM/TGFB2/WWTR1/JUN/GDF15/INHBB/ATOH8/SMAD9/RBPMS/GDF10
regulation of receptor binding	7	6.51e-07	0.00013803	0.000116698	MMP9/NOG/ANXA2/LDOC1/CRTAC1/NRP1/PHLDA2
kidney development	22	6.91e-07	0.000139105	0.000117607	LIF/ANGPT2/ENPEP/NOG/EFNB2/CA2/SDC1/EGR1/ITGA3/TGFB2/WWTR1/LAMB2/IQGAP1/PCSK5/ADAMTS1/DLL1/MYO1E/RDH10/SMAD9/PTCH1/RRM2B/NRP1
endoderm formation	10	8.08e-07	0.000148338	0.000125413	COL5A2/LAMB1/MMP9/COL4A2/COL5A1/NOG/DUSP5/COL8A1/ITGA5/FN1
osteoblast differentiation	19	8.1e-07	0.000148338	0.000125413	CTHRC1/CLEC5A/IBSP/CYR61/SFRP2/SNAI2/CLIC1/COL1A1/IGFBP5/NOG/MIR21/FHL2/WWTR1/JUNB/ID4/EPHA2/PTCH1/AREG/GDF10
regulation of coagulation	12	9.79e-07	0.000171456	0.000144957	SERPINE1/CAV1/PLAT/SERPING1/F3/PLAU/PROS1/PDPN/ANXA2/ANXA5/THBS1/ABAT
cell-matrix adhesion	19	1.09e-06	0.000182413	0.000154221	COL3A1/SERPINE1/POSTN/PLAU/S100A10/CTGF/NID2/EMILIN1/ITGA3/CD44/TRIP6/IQGAP1/ACTN1/FN1/COL16A1/THBS1/LIMS1/NRP1/CD63
urogenital system development	24	1.15e-06	0.00018597	0.000157228	COL4A1/LIF/ANGPT2/ENPEP/NOG/EFNB2/CA2/SDC1/EGR1/ITGA3/TGFB2/WWTR1/LAMB2/IQGAP1/PCSK5/ID4/ADAMTS1/DLL1/MYO1E/RDH10/SMAD9/PTCH1/RRM2B/NRP1
negative regulation of apoptotic signaling pathway	19	1.45e-06	0.000210978	0.000178372	SERPINE1/SCG2/MMP9/SFRP2/SNAI2/LGALS3/NOG/MIR21/FAS/CD44/HSPB1/HSPA1A/MAPK8IP1/THBS1/TCF7L2/TNFRSF10B/RRM2B/NRP1/GCLC
regulation of extrinsic apoptotic signaling pathway	16	1.46e-06	0.000210978	0.000178372	SERPINE1/CAV1/SCG2/SRPX/SFRP2/SNAI2/LGALS3/FAS/HSPA1A/TNFRSF12A/THBS1/TCF7L2/ATF3/TNFRSF10B/NRP1/GCLC
aging	23	1.47e-06	0.000210978	0.000178372	IGFBP2/ADM/TIMP1/COL3A1/GJB2/SERPINE1/SERPING1/COL4A2/IGFBP5/MIR21/CTGF/CDKN1A/MIR22/MIR34A/CNR1/NOX4/JUN/ABAT/LIMS1/TSPO/YPEL3/CHEK2/GCLC
negative regulation of phosphorylation	30	2.4e-06	0.000332954	0.000281496	CAV1/PKIB/SFRP2/LIF/FAM129A/GRB10/MSTN/NOG/DUSP5/MIR21/CDKN1A/GADD45A/PPP1R1A/BGN/HSPB1/NDRG2/WWTR1/MAPK8IP1/DUSP26/PMEPA1/GADD45B/MYADM/JUN/SOCS3/ASPN/ATF3/LATS2/MAPT/KAT2B/MBIP
formation of primary germ layer	14	2.51e-06	0.000336995	0.000284912	COL5A2/LAMB1/MMP9/SFRP2/COL4A2/FZD7/COL5A1/NOG/DUSP5/COL8A1/ITGA3/ITGA5/FN1/ATOH8
fibrinolysis	7	3.05e-06	0.000385726	0.000326112	SERPINE1/PLAT/SERPING1/PLAU/PROS1/ANXA2/THBS1
regulation of blood coagulation	11	3.16e-06	0.000385726	0.000326112	SERPINE1/CAV1/PLAT/SERPING1/F3/PLAU/PROS1/PDPN/ANXA2/THBS1/ABAT
regulation of hemostasis	11	3.16e-06	0.000385726	0.000326112	SERPINE1/CAV1/PLAT/SERPING1/F3/PLAU/PROS1/PDPN/ANXA2/THBS1/ABAT
regulation of transmembrane receptor protein serine/threonine kinase signaling pathway	19	3.27e-06	0.000387585	0.000327684	CAV1/CYR61/SFRP2/MSTN/NOG/CAV2/FST/ITGA3/TGFB2/HSPA1A/WWTR1/PMEPA1/ASPN/THBS1/GDF15/INHBB/HSPA5/RBPMS/GDF10
endoderm development	11	3.59e-06	0.00041248	0.000348731	COL5A2/LAMB1/MMP9/COL4A2/COL5A1/NOG/DUSP5/COL8A1/ITGA5/LAMC1/FN1
epithelial cell proliferation	27	3.69e-06	0.00041248	0.000348731	CAV1/SCG2/LAMB1/SFRP2/FZD7/F3/MIR155/SNAI2/IGFBP5/NOG/EFNB2/MIR21/IGFBP4/CAV2/COL8A1/MIR22/TGFB2/LAMC1/MIR34A/JUN/THBS1/EPHA2/ATOH8/PTCH1/SPARC/NRP1/AREG
response to mechanical stimulus	18	4.49e-06	0.000489149	0.000413551	IGFBP2/CHI3L1/COL3A1/POSTN/ANGPT2/COL1A1/GADD45A/FAS/TNFRSF1A/JUNB/MYD88/JUN/FOSL1/THBS1/TNFRSF10B/ATP1A1/PTCH1/GCLC
response to steroid hormone	26	4.9e-06	0.000519589	0.000439286	IGFBP2/ADM/GJB2/CAV1/LOX/MSTN/COL1A1/CTGF/CA2/CDKN1A/LBH/FHL2/MDK/SDC1/TGFB2/IGFBP7/PMEPA1/FOSL1/TRIP4/THBS1/ATP1A1/TSPO/SPARC/MAOB/AREG/HDAC1
regulation of wound healing	14	5.72e-06	0.000591391	0.000499991	SERPINE1/CAV1/PLAT/SERPING1/F3/PLAU/MIR155/PROS1/PDPN/ANXA2/TNFRSF12A/MIR34A/THBS1/ABAT
regulation of vasculature development	26	6.16e-06	0.00061998	0.000524162	CHI3L1/ADM/SERPINE1/SFRP2/COL4A2/ANGPT2/F3/MIR155/EFNB2/MIR21/EGR1/MIR22/HSPB1/ITGA5/TGFB2/ADAM12/TNFRSF12A/THBS2/SRPX2/MIR34A/DLL1/THBS1/EPHA2/SPARC/HSPG2/NRP1
response to heat	16	6.62e-06	0.000638538	0.000539852	HSPA6/MSTN/PIRT/CDKN1A/MYOF/HSPA1A/ARPP21/IGFBP7/IER5/CASQ1/THBS1/DNAJB6/HSPA5/MAPT/DNAJB1/GCLC
positive regulation of vasculature development	18	6.67e-06	0.000638538	0.000539852	CHI3L1/ADM/SERPINE1/SFRP2/ANGPT2/F3/MIR155/EFNB2/MIR21/EGR1/HSPB1/ITGA5/ADAM12/SRPX2/MIR34A/DLL1/THBS1/NRP1
aminoglycan catabolic process	10	6.91e-06	0.000638538	0.000539852	CHI3L1/LUM/FMOD/SDC1/CD44/BGN/SDC2/CTBS/HEXB/HSPG2
response to temperature stimulus	19	6.97e-06	0.000638538	0.000539852	ADM/HSPA6/MSTN/PIRT/CDKN1A/MYOF/HSPA1A/ARPP21/TRPM8/IGFBP7/IER5/CASQ1/THBS1/DNAJB6/HSPA5/SLC25A27/MAPT/DNAJB1/GCLC
negative regulation of endothelial cell proliferation	10	7.88e-06	0.000687898	0.000581583	CAV1/SCG2/MIR155/MIR21/CAV2/MIR22/MIR34A/THBS1/ATOH8/SPARC
connective tissue development	19	8.36e-06	0.000687898	0.000581583	CHI3L1/TIMP1/TGFBI/CYR61/SFRP2/COL5A1/LUM/SNAI2/MGP/COL1A1/NOG/MIR21/CTGF/SERPINH1/EGR1/CD44/ID4/CHSY1/SMAD9
cell adhesion mediated by integrin	9	8.37e-06	0.000687898	0.000581583	SERPINE1/SFRP2/PLAU/SNAI2/ITGA5/TGFB2/COL16A1/EPHA2/SWAP70
negative regulation of coagulation	9	8.37e-06	0.000687898	0.000581583	SERPINE1/PLAT/SERPING1/PLAU/PROS1/ANXA2/ANXA5/THBS1/ABAT
extrinsic apoptotic signaling pathway	18	8.62e-06	0.000687898	0.000581583	SERPINE1/CAV1/SCG2/SRPX/SFRP2/SNAI2/LGALS3/FAS/TNFRSF1A/TGFB2/HSPA1A/TNFRSF12A/THBS1/TCF7L2/ATF3/TNFRSF10B/NRP1/GCLC
negative regulation of extrinsic apoptotic signaling pathway	12	8.69e-06	0.000687898	0.000581583	SERPINE1/SCG2/SFRP2/SNAI2/LGALS3/FAS/HSPA1A/THBS1/TCF7L2/TNFRSF10B/NRP1/GCLC
negative regulation of epithelial cell proliferation	15	8.71e-06	0.000687898	0.000581583	CAV1/SCG2/SFRP2/MIR155/SNAI2/EFNB2/MIR21/CAV2/MIR22/TGFB2/MIR34A/THBS1/ATOH8/PTCH1/SPARC
negative regulation of wound healing	10	1.02e-05	0.000780488	0.000659863	SERPINE1/PLAT/SERPING1/PLAU/MIR155/PROS1/ANXA2/MIR34A/THBS1/ABAT
regulation of apoptotic signaling pathway	25	1.03e-05	0.000780488	0.000659863	SERPINE1/CAV1/SCG2/MMP9/SRPX/SFRP2/SNAI2/LGALS3/NOG/MIR21/FAS/CD44/HSPB1/HSPA1A/MAPK8IP1/TNFRSF12A/THBS1/TCF7L2/INHBB/ATF3/TNFRSF10B/P4HB/RRM2B/NRP1/GCLC
regulation of response to wounding	15	1.09e-05	0.000816178	0.000690037	SERPINE1/CAV1/PLAT/SERPING1/F3/PLAU/MIR155/PROS1/PDPN/MIR21/ANXA2/TNFRSF12A/MIR34A/THBS1/ABAT
negative regulation of protein phosphorylation	27	1.14e-05	0.000833905	0.000705024	CAV1/PKIB/SFRP2/LIF/FAM129A/NOG/DUSP5/MIR21/CDKN1A/GADD45A/PPP1R1A/BGN/HSPB1/NDRG2/WWTR1/MAPK8IP1/DUSP26/PMEPA1/GADD45B/MYADM/JUN/SOCS3/ASPN/ATF3/LATS2/KAT2B/MBIP
cell-substrate junction assembly	11	1.16e-05	0.000837085	0.000707713	S100A10/TRIP6/ITGA5/LAMC1/IQGAP1/ACTN1/FN1/COL16A1/THBS1/LIMS1/NRP1
positive regulation of cell-substrate adhesion	12	1.29e-05	0.000910986	0.000770192	CYR61/S100A10/COL8A1/ITGA3/ITGA5/IQGAP1/FN1/MYADM/EGFLAM/COL16A1/LIMS1/NRP1
cartilage development	16	1.35e-05	0.000934551	0.000790115	CHI3L1/TIMP1/TGFBI/CYR61/SFRP2/LUM/SNAI2/MGP/COL1A1/NOG/MIR21/CTGF/SERPINH1/CD44/CHSY1/SMAD9
blood coagulation	23	1.38e-05	0.000939192	0.000794039	COL3A1/COL1A2/SERPINE1/CAV1/PLAT/SERPING1/F3/PLAU/PROS1/PDPN/CLIC1/COL1A1/MAFF/ANXA2/HSPB1/ANXA5/THBS1/MYH9/ABAT/VKORC1/MYL12A/PRKACB/HDAC1
regulation of angiogenesis	24	1.43e-05	0.000960542	0.00081209	CHI3L1/ADM/SERPINE1/SFRP2/COL4A2/ANGPT2/F3/MIR155/MIR21/MIR22/HSPB1/ITGA5/TGFB2/ADAM12/TNFRSF12A/THBS2/SRPX2/MIR34A/DLL1/THBS1/EPHA2/SPARC/HSPG2/NRP1
endodermal cell differentiation	8	1.46e-05	0.000966173	0.000816851	COL5A2/LAMB1/MMP9/COL4A2/COL5A1/COL8A1/ITGA5/FN1
positive regulation of cell adhesion	25	1.52e-05	0.000990817	0.000837686	IGFBP2/IBSP/CAV1/CYR61/SFRP2/MIR155/S100A10/PDPN/EFNB2/MIR21/LGALS1/COL8A1/ITGA3/CD44/ITGA5/TGFB2/IQGAP1/DUSP26/FN1/MYADM/EGFLAM/COL16A1/LIMS1/MALT1/NRP1
platelet degranulation	13	1.67e-05	0.00107068	0.000905206	TIMP1/SERPINA3/SERPINE1/SERPING1/PROS1/TAGLN2/TGFB2/ACTN1/FN1/ANXA5/THBS1/SPARC/CD63
hemostasis	23	1.74e-05	0.00109279	0.0009239	COL3A1/COL1A2/SERPINE1/CAV1/PLAT/SERPING1/F3/PLAU/PROS1/PDPN/CLIC1/COL1A1/MAFF/ANXA2/HSPB1/ANXA5/THBS1/MYH9/ABAT/VKORC1/MYL12A/PRKACB/HDAC1
coagulation	23	1.82e-05	0.00112657	0.000952457	COL3A1/COL1A2/SERPINE1/CAV1/PLAT/SERPING1/F3/PLAU/PROS1/PDPN/CLIC1/COL1A1/MAFF/ANXA2/HSPB1/ANXA5/THBS1/MYH9/ABAT/VKORC1/MYL12A/PRKACB/HDAC1
response to oxygen levels	24	2.42e-05	0.00147882	0.00125026	ADM/CAV1/PLAT/POSTN/ANGPT2/PLAU/PDLIM1/CXCR4/COL1A1/MIR21/CTGF/CDKN1A/FAS/EGR1/PLOD2/TGFB2/NOX4/THBS1/PLOD1/ABAT/P4HB/SOD3/PKM/HDAC1
regulation of osteoblast differentiation	12	2.46e-05	0.00147882	0.00125026	CTHRC1/CYR61/SFRP2/SNAI2/CLIC1/IGFBP5/NOG/MIR21/ID4/PTCH1/AREG/GDF10
negative regulation of kinase activity	20	2.57e-05	0.00152502	0.00128933	CAV1/PKIB/SFRP2/MSTN/DUSP5/CDKN1A/GADD45A/PPP1R1A/BGN/HSPB1/WWTR1/MAPK8IP1/DUSP26/GADD45B/SOCS3/ASPN/LATS2/MAPT/KAT2B/MBIP
integrin-mediated signaling pathway	11	2.66e-05	0.00152909	0.00129277	TIMP1/COL3A1/CTGF/ITGA3/ITGA5/ADAMTS1/COL16A1/MYH9/LOXL3/NRP1/CD63
response to cAMP	11	2.66e-05	0.00152909	0.00129277	COL1A1/IGFBP5/SDC1/JUNB/MMP19/NOX4/JUN/FOSL1/HSPA5/SPARC/AREG
negative regulation of transferase activity	21	2.9e-05	0.0016471	0.00139254	CAV1/PKIB/SFRP2/MSTN/DUSP5/CDKN1A/GADD45A/PPP1R1A/BGN/HSPB1/WWTR1/MAPK8IP1/CHCHD10/DUSP26/GADD45B/SOCS3/ASPN/LATS2/MAPT/KAT2B/MBIP
negative regulation of blood coagulation	8	3.21e-05	0.00176913	0.00149571	SERPINE1/PLAT/SERPING1/PLAU/PROS1/ANXA2/THBS1/ABAT
negative regulation of hemostasis	8	3.21e-05	0.00176913	0.00149571	SERPINE1/PLAT/SERPING1/PLAU/PROS1/ANXA2/THBS1/ABAT
smooth muscle cell migration	10	3.27e-05	0.00177891	0.00150398	SERPINE1/PLAT/POSTN/PLAU/IGFBP5/MIR21/IQGAP1/MIR34A/NOX4/NRP1
intrinsic apoptotic signaling pathway	20	3.64e-05	0.00195763	0.00165507	CAV1/MMP9/SFRP2/SNAI2/MIR21/CDKN1A/CD44/TNFRSF1A/HSPB1/HSPA1A/MAPK8IP1/IFI16/PPP1R15A/EPHA2/TNFRSF10B/P4HB/RRM2B/AEN/CHEK2/BCL3
cellular response to ionizing radiation	9	3.72e-05	0.00197135	0.00166668	SFRP2/SNAI2/CDKN1A/GADD45A/EGR1/IFI16/NOX4/HSPA5/CHEK2
cell junction assembly	17	4.02e-05	0.00210122	0.00177647	GJB2/CAV1/VMP1/S100A10/SNAI2/FLNC/TRIP6/ITGA5/LAMC1/IQGAP1/ACTN1/FN1/COL16A1/THBS1/FBLIM1/LIMS1/NRP1
stress response to metal ion	5	4.3e-05	0.0022011	0.00186092	MT1M/MT1E/HSPA5/MT1H/MT1F
response to corticosteroid	14	4.32e-05	0.0022011	0.00186092	IGFBP2/ADM/GJB2/MSTN/COL1A1/CTGF/CDKN1A/MDK/SDC1/IGFBP7/FOSL1/SPARC/MAOB/AREG
negative regulation of response to wounding	10	4.48e-05	0.00225397	0.00190562	SERPINE1/PLAT/SERPING1/PLAU/MIR155/PROS1/ANXA2/MIR34A/THBS1/ABAT
regulation of cell adhesion mediated by integrin	7	4.85e-05	0.00241257	0.00203971	SERPINE1/SFRP2/PLAU/SNAI2/TGFB2/EPHA2/SWAP70
substrate adhesion-dependent cell spreading	10	4.95e-05	0.0024345	0.00205824	LAMB1/POSTN/FZD7/S100A10/PDPN/LAMC1/FN1/MYADM/LIMS1/NRP1
regulation of ossification	15	5.62e-05	0.0027296	0.00230774	CTHRC1/CYR61/SFRP2/SNAI2/CLIC1/MGP/IGFBP5/NOG/MIR21/TGFB2/ID4/CHSY1/PTCH1/AREG/GDF10
gastrulation	15	5.98e-05	0.00283512	0.00239695	COL5A2/LAMB1/MMP9/SFRP2/COL4A2/FZD7/COL5A1/NOG/DUSP5/COL8A1/ITGA3/ITGA5/FN1/MYADM/ATOH8
regeneration	15	5.98e-05	0.00283512	0.00239695	ADM/POSTN/FZD7/ANGPT2/MSTN/CDKN1A/LAMB2/PRPS2/CHL1/GAP43/JUN/CPQ/TSPO/PTCH1/PKM
membrane raft assembly	4	6.79e-05	0.00314349	0.00265766	CAV1/S100A10/CAV2/ANXA2
response to gravity	4	6.79e-05	0.00314349	0.00265766	MSTN/FOSL1/SPARC/PKM
regulation of epithelial cell proliferation	22	8.18e-05	0.00373818	0.00316045	CAV1/SCG2/LAMB1/SFRP2/FZD7/F3/MIR155/SNAI2/NOG/EFNB2/MIR21/CAV2/MIR22/TGFB2/LAMC1/MIR34A/JUN/THBS1/ATOH8/PTCH1/SPARC/NRP1
regulation of smooth muscle cell migration	9	8.26e-05	0.00373818	0.00316045	SERPINE1/POSTN/PLAU/IGFBP5/MIR21/IQGAP1/MIR34A/NOX4/NRP1
response to metal ion	21	8.92e-05	0.00399213	0.00337514	IGFBP2/CAV1/MMP9/MT1M/CA2/SDC1/JUNB/IQGAP1/MT1E/JUN/THBS1/ABAT/HSPA5/TSPO/MT1H/MAPT/SPARC/MT1F/MAOB/SOD3/GCLC
positive regulation of angiogenesis	15	9.1e-05	0.004028	0.00340547	CHI3L1/ADM/SERPINE1/SFRP2/ANGPT2/F3/MIR155/MIR21/HSPB1/ITGA5/ADAM12/SRPX2/DLL1/THBS1/NRP1
positive regulation of cell junction assembly	6	9.44e-05	0.0041082	0.00347328	CAV1/S100A10/IQGAP1/COL16A1/LIMS1/NRP1
aminoglycan metabolic process	14	9.48e-05	0.0041082	0.00347328	CHI3L1/LUM/FMOD/SDC1/CD44/BGN/CHST6/SDC2/CTBS/CHSY1/EGFLAM/HEXB/CHST2/HSPG2
muscle cell migration	10	9.7e-05	0.00414377	0.00350335	SERPINE1/PLAT/POSTN/PLAU/IGFBP5/MIR21/IQGAP1/MIR34A/NOX4/NRP1
negative regulation of protein kinase activity	18	9.77e-05	0.00414377	0.00350335	CAV1/PKIB/SFRP2/DUSP5/CDKN1A/GADD45A/PPP1R1A/BGN/HSPB1/WWTR1/MAPK8IP1/DUSP26/GADD45B/SOCS3/ASPN/LATS2/KAT2B/MBIP
regulation of epithelial cell differentiation	13	0.000101627	0.00426516	0.00360598	SERPINE1/CAV1/LIF/MIR21/MAFF/TNFRSF1A/WWTR1/S1PR3/MIR34A/DLL1/H2AFY2/ATOH8/PTCH1
glomerulus development	8	0.00011958	0.00491621	0.00415641	ANGPT2/ENPEP/NOG/EGR1/WWTR1/LAMB2/IQGAP1/MYO1E
regulation of pathway-restricted SMAD protein phosphorylation	8	0.00011958	0.00491621	0.00415641	MSTN/NOG/TGFB2/PMEPA1/GDF15/INHBB/RBPMS/GDF10
entry into host cell	12	0.000129429	0.00511243	0.0043223	PTX3/CLEC5A/CAV1/CXCR4/EFNB2/CAV2/LGALS1/ITGA5/HSPA1A/FUCA2/EPHA2/P4HB
entry into host	12	0.000129429	0.00511243	0.0043223	PTX3/CLEC5A/CAV1/CXCR4/EFNB2/CAV2/LGALS1/ITGA5/HSPA1A/FUCA2/EPHA2/P4HB
entry into cell of other organism involved in symbiotic interaction	12	0.000129429	0.00511243	0.0043223	PTX3/CLEC5A/CAV1/CXCR4/EFNB2/CAV2/LGALS1/ITGA5/HSPA1A/FUCA2/EPHA2/P4HB
entry into other organism involved in symbiotic interaction	12	0.000129429	0.00511243	0.0043223	PTX3/CLEC5A/CAV1/CXCR4/EFNB2/CAV2/LGALS1/ITGA5/HSPA1A/FUCA2/EPHA2/P4HB
glycosaminoglycan catabolic process	8	0.000134382	0.00525656	0.00444415	LUM/FMOD/SDC1/CD44/BGN/SDC2/HEXB/HSPG2
cell junction organization	18	0.000136088	0.00527208	0.00445728	GJB2/CAV1/VMP1/S100A10/SNAI2/FLNC/TRIP6/ITGA5/TGFB2/LAMC1/IQGAP1/ACTN1/FN1/COL16A1/THBS1/FBLIM1/LIMS1/NRP1
nephron development	12	0.000148863	0.00571209	0.00482928	LIF/ANGPT2/ENPEP/NOG/EGR1/ITGA3/WWTR1/LAMB2/IQGAP1/DLL1/MYO1E/PTCH1
chaperone-mediated protein folding	9	0.000152139	0.0057827	0.00488898	FKBP5/HSPA6/FKBP9/HSPB1/HSPA1A/HSPA5/PDIA4/PPIB/DNAJB1
vascular wound healing	4	0.000153841	0.00579276	0.00489749	SERPINE1/MIR155/MCAM/MIR34A
response to peptide hormone	24	0.000162633	0.00605527	0.00511943	ADM/TIMP1/GJB2/CAV1/GRB10/MSTN/COL1A1/IGFBP5/CTGF/CA2/CAV2/EGR1/SHC1/IQGAP1/SOCS3/GAL/INHBB/GNG12/SPARC/PRKACB/PKM/GCLC/AREG/KAT2B
inclusion body assembly	5	0.000165321	0.00605527	0.00511943	HSPA1A/DNAJB6/MAPT/DNAJB1/SNCAIP
cellular response to zinc ion	5	0.000165321	0.00605527	0.00511943	MT1M/MT1E/TSPO/MT1H/MT1F
response to cadmium ion	8	0.000168534	0.00606271	0.00512571	MMP9/MT1M/MT1E/JUN/MT1H/SPARC/MT1F/GCLC
pathway-restricted SMAD protein phosphorylation	8	0.000168534	0.00606271	0.00512571	MSTN/NOG/TGFB2/PMEPA1/GDF15/INHBB/RBPMS/GDF10
gland morphogenesis	11	0.000173586	0.00613489	0.00518674	CAV1/NTN4/SNAI2/IGFBP5/NOG/TGFB2/ID4/EPHA2/PTCH1/NRP1/AREG
viral entry into host cell	11	0.000173586	0.00613489	0.00518674	PTX3/CLEC5A/CAV1/CXCR4/EFNB2/CAV2/LGALS1/ITGA5/HSPA1A/EPHA2/P4HB
regulation of endothelial cell proliferation	13	0.000192759	0.00675326	0.00570954	CAV1/SCG2/F3/MIR155/MIR21/CAV2/MIR22/MIR34A/JUN/THBS1/ATOH8/SPARC/NRP1
membrane raft organization	5	0.000206996	0.00712809	0.00602644	CAV1/S100A10/CAV2/ANXA2/MYADM
response to hyperoxia	5	0.000206996	0.00712809	0.00602644	CAV1/COL1A1/CDKN1A/FAS/HDAC1
embryo implantation	7	0.000210235	0.00717829	0.00606888	TIMP1/MMP9/VMP1/LIF/MIR21/PCSK5/IGFBP7
response to oxidative stress	24	0.000221938	0.00748173	0.00632542	GJB2/MMP9/GPX8/PDLIM1/MIR155/COL1A1/MIR21/SDC1/PTGS1/HSPB1/HSPA1A/MIR34A/NOX4/JUN/FOSL1/MAPT/P4HB/RRM2B/SOD3/CYP2E1/GCLC/RBPMS/AREG/HDAC1
response to glucocorticoid	12	0.000222836	0.00748173	0.00632542	IGFBP2/ADM/GJB2/MSTN/CDKN1A/MDK/SDC1/IGFBP7/FOSL1/SPARC/MAOB/AREG
intrinsic apoptotic signaling pathway in response to DNA damage	10	0.000227752	0.00758358	0.00641153	SFRP2/SNAI2/CDKN1A/CD44/TNFRSF1A/IFI16/EPHA2/AEN/CHEK2/BCL3
odontogenesis	11	0.000232419	0.00766125	0.0064772	ADM/COL1A2/SERPINE1/LAMB1/COL1A1/CA2/SDC1/TGFB2/ASPN/TUFT1/HDAC1
cellular response to external stimulus	19	0.000233888	0.00766125	0.0064772	POSTN/SFRP2/SNAI2/COL1A1/CDKN1A/GADD45A/FAS/KLF10/TNFRSF1A/MYD88/IFI16/JUN/FOSL1/INHBB/ATF3/TNFRSF10B/ATP1A1/HSPA5/GCLC
positive regulation of focal adhesion assembly	5	0.000256214	0.00832488	0.00703826	S100A10/IQGAP1/COL16A1/LIMS1/NRP1
cellular response to cadmium ion	6	0.000263033	0.00839065	0.00709387	MMP9/MT1M/MT1E/JUN/MT1H/MT1F
cellular response to abiotic stimulus	19	0.000264486	0.00839065	0.00709387	SFRP2/SNAI2/COL1A1/CDKN1A/GADD45A/FAS/EGR1/DDB2/TNFRSF1A/MYD88/IFI16/NOX4/TNFRSF10B/ATP1A1/HSPA5/TSPO/CHEK2/GCLC/MBIP
cellular response to environmental stimulus	19	0.000264486	0.00839065	0.00709387	SFRP2/SNAI2/COL1A1/CDKN1A/GADD45A/FAS/EGR1/DDB2/TNFRSF1A/MYD88/IFI16/NOX4/TNFRSF10B/ATP1A1/HSPA5/TSPO/CHEK2/GCLC/MBIP
endothelial cell differentiation	10	0.000266628	0.00839252	0.00709545	PDPN/MIR21/TNFRSF1A/S1PR3/COL18A1/MIR34A/MYADM/DLL1/ATOH8/NRP1
post-translational protein modification	24	0.000271421	0.00847717	0.00716702	TIMP1/SCG2/LAMB1/CYR61/IGFBP5/IGFBP4/LGALS1/DDB2/LAMC1/LAMB2/FUCA2/SDC2/PRSS23/IGFBP7/FN1/FEM1C/SOCS3/KBTBD7/FSTL1/ARSI/P4HB/CCDC8/CALU/PDIA6
leukocyte migration	25	0.000277762	0.00860847	0.00727803	COL1A2/SERPINE1/CAV1/SCG2/MMP9/ANGPT2/TREM1/PROS1/CXCR4/COL1A1/LGALS3/SDC1/HRH1/ITGA3/IL1R1/CD44/ITGA5/SHC1/TGFB2/SDC2/FN1/THBS1/MYH9/SWAP70/TNFRSF10B
response to purine-containing compound	12	0.000287894	0.0088544	0.00748595	COL1A1/IGFBP5/SDC1/JUNB/MMP19/NOX4/JUN/FOSL1/HSPA5/SPARC/AREG/HDAC1
spongiotrophoblast layer development	4	0.000299145	0.00906206	0.00766151	ADM/LIF/SOCS3/PHLDA2
replicative senescence	4	0.000299145	0.00906206	0.00766151	SERPINE1/MIR21/CDKN1A/CHEK2
positive regulation of fibroblast proliferation	7	0.0003045	0.00915545	0.00774047	MIR155/CDKN1A/ANXA2/FN1/JUN/FOSL2/S100A6
negative regulation of embryonic development	5	0.000313834	0.00936621	0.00791866	COL5A2/SFRP2/FZD7/COL5A1/PRKACB
respiratory tube development	13	0.000327593	0.00970494	0.00820504	CHI3L1/LOX/LIF/PDPN/IGFBP5/NOG/CTGF/ITGA3/PCSK5/RDH10/SPARC/LOXL3/ZIC3

## Sheet: GO.MF of top GBM module
Description	Gene Count	pvalue	BH-corrected pvalue	qvalue	geneID
extracellular matrix structural constituent	16	6.26775e-11	3.97375e-08	3.55612e-08	CHI3L1/COL3A1/COL1A2/COL4A1/COL5A2/LAMB1/COL4A2/COL5A1/LUM/MGP/COL1A1/EMILIN1/EFEMP2/BGN/LAMC1/TUFT1
integrin binding	18	8.51104e-10	2.698e-07	2.41445e-07	COL3A1/IBSP/TGFBI/CYR61/SFRP2/COL5A1/CTGF/EMILIN1/ITGA3/ITGA5/S1PR3/LAMB2/ACTN1/FN1/COL16A1/THBS1/P4HB/LGALS8
collagen binding	13	4.3475e-09	9.18772e-07	8.22211e-07	TGFBI/MMP9/LUM/NID2/PCOLCE/SERPINH1/ITGA3/CD44/FN1/ASPN/THBS1/PPIB/SPARC
cell adhesion molecule binding	36	8.26703e-09	1.31032e-06	1.17261e-06	COL3A1/IBSP/TGFBI/POSTN/CYR61/SFRP2/COL5A1/PDLIM1/S100A11/CLIC1/CTGF/TAGLN2/ANXA2/EMILIN1/ITGA3/ITGA5/HSPA1A/S1PR3/LAMB2/IQGAP1/MYO1B/ACTN1/FN1/COL16A1/THBS1/MYH9/EPHA2/SWAP70/PLIN3/HSPA5/DNAJB1/P4HB/PPFIBP1/CALD1/LGALS8/PKM
extracellular matrix binding	11	5.20339e-08	6.5979e-06	5.90448e-06	TGFBI/CYR61/NTN4/LGALS3/ANXA2/LGALS1/ITGA3/BGN/THBS1/CD248/SPARC
growth factor binding	16	2.27094e-07	2.39963e-05	2.14743e-05	IGFBP2/COL3A1/COL1A2/COL4A1/CYR61/COL5A1/COL1A1/IGFBP5/CTGF/IGFBP4/IL1R1/SHC1/SRPX2/IGFBP7/THBS1/NRP1
glycosaminoglycan binding	20	5.15087e-07	4.66522e-05	4.17492e-05	TNFAIP6/POSTN/CYR61/COL5A1/MSTN/CTGF/PCOLCE/EVA1C/MDK/CD44/BGN/THBS2/FN1/ADAMTS1/EGFLAM/THBS1/FSTL1/PTCH1/NRP1/SOD3
heparin binding	16	2.35133e-06	0.000186343	0.000166759	POSTN/CYR61/COL5A1/MSTN/CTGF/PCOLCE/EVA1C/MDK/THBS2/FN1/ADAMTS1/THBS1/FSTL1/PTCH1/NRP1/SOD3
platelet-derived growth factor binding	5	3.95165e-06	0.000278372	0.000249116	COL3A1/COL1A2/COL4A1/COL5A1/COL1A1
protease binding	13	3.02468e-05	0.00191765	0.00171611	TIMP1/COL3A1/COL1A2/SERPINE1/F3/COL1A1/ANXA2/ITGA3/IL1R1/CHL1/FN1/TRIP4/MALT1
fibronectin binding	6	3.61059e-05	0.00208102	0.00186231	SFRP2/IGFBP5/CTGF/ITGA3/THBS1/LOXL3
insulin-like growth factor binding	6	6.98959e-05	0.00369284	0.00330473	IGFBP2/CYR61/IGFBP5/CTGF/IGFBP4/IGFBP7
sulfur compound binding	17	9.53735e-05	0.00465129	0.00416246	POSTN/CYR61/COL5A1/MSTN/CTGF/PCOLCE/EVA1C/FST/MDK/THBS2/FN1/ADAMTS1/THBS1/FSTL1/PTCH1/NRP1/SOD3

## Sheet: GO.CC of top GBM module
Description	Gene Count	pvalue	BH-corrected pvalue	qvalue	geneID
extracellular matrix	65	6.06281e-30	2.39481e-27	2.10603e-27	CHI3L1/TIMP1/CTHRC1/COL3A1/COL6A3/COL1A2/COL4A1/IBSP/SERPINE1/COL5A2/TGFBI/LAMB1/MMP9/LOXL1/LOX/POSTN/CYR61/AEBP1/SFRP2/COL4A2/COL5A1/F3/LUM/FREM3/NTN4/ANXA2P2/MGP/COL1A1/COL6A2/LGALS3/CTGF/NID2/PCOLCE/FMOD/SPON1/ANXA2/LGALS1/EMILIN1/COL8A1/EFEMP2/BGN/TGFB2/LAMC1/LAMB2/SDC2/COL18A1/THBS2/IGFBP7/CRTAC1/CHL1/MMP19/FN1/MFAP2/ADAMTS1/ASPN/EGFLAM/COL16A1/THBS1/COL22A1/CD248/SPARC/HSPG2/SOD3/PKM/GDF10
proteinaceous extracellular matrix	51	1.22063e-23	2.41075e-21	2.12005e-21	CHI3L1/TIMP1/CTHRC1/COL3A1/COL6A3/COL1A2/COL4A1/COL5A2/TGFBI/LAMB1/MMP9/LOXL1/LOX/POSTN/CYR61/COL4A2/COL5A1/LUM/FREM3/NTN4/ANXA2P2/MGP/COL1A1/COL6A2/CTGF/NID2/FMOD/SPON1/ANXA2/LGALS1/EMILIN1/COL8A1/EFEMP2/BGN/LAMC1/LAMB2/COL18A1/THBS2/CRTAC1/CHL1/MMP19/FN1/MFAP2/ADAMTS1/ASPN/EGFLAM/COL16A1/COL22A1/CD248/SPARC/HSPG2
extracellular matrix component	30	3.14154e-22	4.13637e-20	3.63758e-20	TIMP1/COL3A1/COL1A2/COL4A1/COL5A2/TGFBI/LAMB1/LOXL1/COL4A2/COL5A1/LUM/FREM3/NTN4/ANXA2P2/COL1A1/NID2/ANXA2/EMILIN1/COL8A1/EFEMP2/LAMC1/LAMB2/COL18A1/THBS2/FN1/MFAP2/ADAMTS1/EGFLAM/SPARC/HSPG2
endoplasmic reticulum lumen	43	3.88082e-21	3.8323e-19	3.37018e-19	TIMP1/COL3A1/COL6A3/COL1A2/COL4A1/COL5A2/SCG2/LAMB1/CYR61/COL4A2/COL5A1/GPX8/COL1A1/IGFBP5/COL6A2/IGFBP4/SPON1/SERPINH1/LGALS1/COL8A1/LAMC1/LAMB2/FUCA2/SDC2/COL18A1/PRSS23/IGFBP7/FN1/KDELC2/CASQ1/COL16A1/EOGT/THBS1/COL22A1/FSTL1/ARSI/HSPA5/PDIA4/SDF2L1/PPIB/P4HB/CALU/PDIA6
basement membrane	23	3.03941e-17	2.40114e-15	2.11159e-15	TIMP1/COL4A1/TGFBI/LAMB1/LOXL1/COL4A2/COL5A1/FREM3/NTN4/ANXA2P2/NID2/ANXA2/COL8A1/EFEMP2/LAMC1/LAMB2/COL18A1/THBS2/FN1/ADAMTS1/EGFLAM/SPARC/HSPG2
collagen trimer	17	3.79948e-11	2.50132e-09	2.1997e-09	CTHRC1/COL3A1/COL6A3/COL1A2/COL4A1/COL5A2/LOX/COL4A2/COL5A1/LUM/COL1A1/COL6A2/EMILIN1/COL8A1/COL18A1/COL16A1/COL22A1
complex of collagen trimers	9	3.88142e-10	2.19023e-08	1.92612e-08	COL3A1/COL1A2/COL4A1/COL5A2/COL4A2/COL5A1/LUM/COL1A1/COL8A1
focal adhesion	30	4.2003e-08	2.0739e-06	1.82381e-06	CAV1/RND3/PLAU/PDLIM1/EFNB2/CAV2/VIM/FLNC/FHL2/ITGA3/CD44/TRIP6/HSPB1/ITGA5/HSPA1A/IQGAP1/MCAM/ACTN1/ANXA5/NOX4/FBLIM1/MYH9/EPHA2/HSPA5/LIMS1/PPIB/P4HB/HSPG2/PPFIBP1/NRP1
cell-substrate adherens junction	30	4.97446e-08	2.18323e-06	1.91997e-06	CAV1/RND3/PLAU/PDLIM1/EFNB2/CAV2/VIM/FLNC/FHL2/ITGA3/CD44/TRIP6/HSPB1/ITGA5/HSPA1A/IQGAP1/MCAM/ACTN1/ANXA5/NOX4/FBLIM1/MYH9/EPHA2/HSPA5/LIMS1/PPIB/P4HB/HSPG2/PPFIBP1/NRP1
cell-substrate junction	30	6.56748e-08	2.59416e-06	2.28134e-06	CAV1/RND3/PLAU/PDLIM1/EFNB2/CAV2/VIM/FLNC/FHL2/ITGA3/CD44/TRIP6/HSPB1/ITGA5/HSPA1A/IQGAP1/MCAM/ACTN1/ANXA5/NOX4/FBLIM1/MYH9/EPHA2/HSPA5/LIMS1/PPIB/P4HB/HSPG2/PPFIBP1/NRP1
fibrillar collagen trimer	6	1.70466e-07	5.61119e-06	4.93456e-06	COL3A1/COL1A2/COL5A2/COL5A1/LUM/COL1A1
banded collagen fibril	6	1.70466e-07	5.61119e-06	4.93456e-06	COL3A1/COL1A2/COL5A2/COL5A1/LUM/COL1A1
endoplasmic reticulum chaperone complex	5	1.96435e-06	5.9686e-05	5.24887e-05	HSPA5/SDF2L1/PPIB/P4HB/PDIA6
platelet alpha granule lumen	10	5.01261e-06	0.000141427	0.000124373	TIMP1/SERPINA3/SERPINE1/SERPING1/PROS1/TGFB2/ACTN1/FN1/THBS1/SPARC
platelet alpha granule	11	1.23197e-05	0.000324419	0.000285299	TIMP1/SERPINA3/SERPINE1/SERPING1/PROS1/TGFB2/ACTN1/THBS2/FN1/THBS1/SPARC
secretory granule lumen	22	1.52537e-05	0.000376577	0.000331167	CHI3L1/PTX3/TIMP1/FABP5/SERPINA3/SERPINE1/PCSK1/SERPING1/HSPA6/PROS1/S100A11/PCSK2/PYGL/ANXA2/TGFB2/ACTN1/FUCA2/FN1/THBS1/HEXB/SPARC/PKM
cytoplasmic vesicle lumen	22	3.36214e-05	0.000771444	0.000678418	CHI3L1/PTX3/TIMP1/FABP5/SERPINA3/SERPINE1/PCSK1/SERPING1/HSPA6/PROS1/S100A11/PCSK2/PYGL/ANXA2/TGFB2/ACTN1/FUCA2/FN1/THBS1/HEXB/SPARC/PKM
vesicle lumen	22	3.51544e-05	0.000771444	0.000678418	CHI3L1/PTX3/TIMP1/FABP5/SERPINA3/SERPINE1/PCSK1/SERPING1/HSPA6/PROS1/S100A11/PCSK2/PYGL/ANXA2/TGFB2/ACTN1/FUCA2/FN1/THBS1/HEXB/SPARC/PKM
melanosome	11	5.79697e-05	0.0011449	0.00100684	ANXA2P2/ANXA2/MREG/ATP1A1/HSPA5/PDIA4/PPIB/P4HB/CALU/PDIA6/CD63
pigment granule	11	5.79697e-05	0.0011449	0.00100684	ANXA2P2/ANXA2/MREG/ATP1A1/HSPA5/PDIA4/PPIB/P4HB/CALU/PDIA6/CD63
ruffle	13	0.000206383	0.00388197	0.00341386	PDPN/S100A11/PSD2/ANXA2/ITGA5/IQGAP1/TNFRSF12A/ACTN1/MYADM/MYH9/EPHA2/S100A6/ARF4
membrane raft	18	0.000498367	0.00889876	0.00782569	CAV1/S100A10/PDPN/CAV2/SERPINH1/FAS/ANXA2/TNFRSF1A/MYOF/IQGAP1/TRPM8/RFTN2/CNR1/MYADM/DLL1/ATP1A1/PTCH1/ADCYAP1R1
membrane microdomain	18	0.000518155	0.00889876	0.00782569	CAV1/S100A10/PDPN/CAV2/SERPINH1/FAS/ANXA2/TNFRSF1A/MYOF/IQGAP1/TRPM8/RFTN2/CNR1/MYADM/DLL1/ATP1A1/PTCH1/ADCYAP1R1
membrane region	18	0.0007847	0.0129149	0.0113575	CAV1/S100A10/PDPN/CAV2/SERPINH1/FAS/ANXA2/TNFRSF1A/MYOF/IQGAP1/TRPM8/RFTN2/CNR1/MYADM/DLL1/ATP1A1/PTCH1/ADCYAP1R1
Golgi lumen	9	0.000963368	0.0152212	0.0133857	LUM/PROS1/FMOD/SDC1/BGN/PCSK5/SDC2/HSPG2/SOD3
cell leading edge	20	0.00137976	0.0209617	0.018434	PDPN/S100A11/CXCR4/VIM/PSD2/ANXA2/CD44/ITGA5/IQGAP1/TNFRSF12A/ACTN1/MYADM/SHISA7/MYH9/EPHA2/SWAP70/IQGAP2/S100A6/MAPT/ARF4
growth cone	11	0.00147116	0.0215225	0.0189272	NPTX2/ITGA3/NDRG2/IQGAP1/MAPK8IP1/CRTAC1/GAP43/CNR1/PTCH1/MAPT/NRP1
basal lamina	4	0.00152708	0.0215428	0.018945	LAMB1/LAMC1/LAMB2/FN1
site of polarized growth	11	0.00189813	0.0258538	0.0227362	NPTX2/ITGA3/NDRG2/IQGAP1/MAPK8IP1/CRTAC1/GAP43/CNR1/PTCH1/MAPT/NRP1
I band	10	0.00214293	0.0282152	0.0248129	PDLIM1/FLNC/FHL2/HSPB1/ACTN1/MYZAP/CASQ1/PDLIM3/DNAJB6/KAT2B
lipid droplet	7	0.00277804	0.0346005	0.0304281	CAV1/ANXA2/PNPLA4/RDH10/PLIN2/LPCAT1/PLIN3
filopodium	8	0.00280308	0.0346005	0.0304281	NPTX2/PDPN/OSBPL3/ITGA3/MYO1B/ARL4C/GAP43/IQGAP2
actin-based cell projection	12	0.003476	0.040604	0.0357077	NPTX2/PDPN/OSBPL3/CA2/ITGA3/CD44/MYO1B/USH1C/ARL4C/GAP43/SLC26A2/IQGAP2
vacuolar lumen	11	0.00349503	0.040604	0.0357077	FABP5/SERPINA3/LUM/FMOD/ANXA2/SDC1/BGN/FUCA2/SDC2/HEXB/HSPG2
Z disc	9	0.00366957	0.0414138	0.0364198	PDLIM1/FLNC/FHL2/HSPB1/ACTN1/MYZAP/CASQ1/PDLIM3/DNAJB6
apical part of cell	18	0.00418498	0.0458213	0.0402959	IGFBP2/PLAT/KCNE4/PDPN/ENPEP/CA2/MREG/CD44/SLC22A18/MYO1B/USH1C/CHL1/FN1/NOX4/DLL1/SLC26A2/ATP1A1/SLC25A27
sarcolemma	9	0.00429212	0.0458213	0.0402959	COL6A3/CAV1/COL6A2/CAV2/ANXA2/FLNC/BGN/CASQ1/ATP1A1
integrin complex	4	0.00742334	0.0771636	0.0678587	EMILIN1/ITGA3/ITGA5/MYH9
filopodium membrane	3	0.00768822	0.0775463	0.0681953	PDPN/ITGA3/GAP43
myofibril	12	0.00795798	0.0775463	0.0681953	PDLIM1/FLNC/FHL2/HSPB1/ACTN1/MYZAP/CASQ1/CMYA5/PDLIM3/DNAJB6/CALD1/KAT2B
secretory granule membrane	15	0.00804911	0.0775463	0.0681953	FABP5/CLEC5A/CAV1/PLAU/LGALS3/MOXD1/CD93/CAV2/CD44/IQGAP1/LPCAT1/IQGAP2/SPARC/FRMPD3/CD63
smooth endoplasmic reticulum	4	0.00828695	0.0779368	0.0685387	PLCB4/CASQ1/HSPA5/PPIB
lysosomal lumen	7	0.00878781	0.0807252	0.0709908	LUM/FMOD/SDC1/BGN/SDC2/HEXB/HSPG2
actin cytoskeleton	21	0.00912702	0.0819358	0.0720554	PLS3/ABRACL/CDC42EP3/IQGAP1/MYO1B/ACTN1/MYZAP/CORO6/MYADM/NOX4/MYO1E/FBLIM1/MYH9/PDLIM3/IQGAP2/GNG12/MYL12A/TMSB10/TAF5/CALD1/KAT2B
sarcomere	11	0.00946557	0.0830866	0.0730675	PDLIM1/FLNC/FHL2/HSPB1/ACTN1/MYZAP/CASQ1/CMYA5/PDLIM3/DNAJB6/KAT2B
protein complex involved in cell adhesion	4	0.0102056	0.0869113	0.076431	EMILIN1/ITGA3/ITGA5/MYH9
brush border	7	0.0103413	0.0869113	0.076431	CLIC1/ENPEP/MYO1B/ACTN1/USH1C/MYO1E/MYH9
endoplasmic reticulum-Golgi intermediate compartment	8	0.0108519	0.0893023	0.0785336	GJB2/VMP1/SERPINH1/FN1/HSPA5/P4HB/PDIA6/AREG
contractile fiber	12	0.0114672	0.0924394	0.0812925	PDLIM1/FLNC/FHL2/HSPB1/ACTN1/MYZAP/CASQ1/CMYA5/PDLIM3/DNAJB6/CALD1/KAT2B
actin filament	7	0.0120857	0.0941212	0.0827715	PLS3/IQGAP1/MYO1B/ACTN1/IQGAP2/GNG12/TMSB10
caveola	6	0.0121781	0.0941212	0.0827715	CAV1/CAV2/MYOF/ATP1A1/PTCH1/ADCYAP1R1
COP9 signalosome	4	0.0123906	0.0941212	0.0827715	HSPA6/HSPA1A/MYH9/HSPA5
blood microparticle	10	0.0149634	0.11152	0.0980719	SERPINA3/SERPING1/C1R/HSPA6/PROS1/C1S/CLIC1/HSPA1A/FN1/ANXA5
distal axon	13	0.0152698	0.111696	0.0982266	NPTX2/ITGA3/NDRG2/IQGAP1/MAPK8IP1/CRTAC1/GAP43/PRRT2/CNR1/KCNA6/PTCH1/MAPT/NRP1
actin filament bundle	5	0.0156285	0.112094	0.0985771	PLS3/ACTN1/NOX4/FBLIM1/MYH9
lamellipodium membrane	3	0.0159086	0.112094	0.0985771	PDPN/CD44/EPHA2
microvillus	6	0.0161756	0.112094	0.0985771	PDPN/CA2/CD44/USH1C/SLC26A2/IQGAP2
contractile fiber part	11	0.0167217	0.113881	0.100148	PDLIM1/FLNC/FHL2/HSPB1/ACTN1/MYZAP/CASQ1/CMYA5/PDLIM3/DNAJB6/KAT2B
actomyosin	5	0.0227272	0.152156	0.133808	ACTN1/NOX4/FBLIM1/MYH9/KAT2B
dendrite terminus	2	0.0284464	0.187272	0.16469	MAPK8IP1/PTCH1
plasma membrane raft	6	0.0333715	0.216094	0.190036	CAV1/CAV2/MYOF/ATP1A1/PTCH1/ADCYAP1R1
excitatory synapse	3	0.036346	0.231559	0.203636	ITGA3/SRPX2/SHISA7
stress fiber	4	0.0430107	0.265457	0.233446	ACTN1/NOX4/FBLIM1/MYH9
contractile actin filament bundle	4	0.0430107	0.265457	0.233446	ACTN1/NOX4/FBLIM1/MYH9
tertiary granule	8	0.049159	0.298736	0.262712	PTX3/CLEC5A/TNFAIP6/MMP9/PLAU/LGALS3/CD93/FRMPD3
leading edge membrane	8	0.0506139	0.300274	0.264065	PDPN/PSD2/CD44/ITGA5/SHISA7/EPHA2/MAPT/ARF4
Ada2/Gcn5/Ada3 transcription activator complex	2	0.0509326	0.300274	0.264065	KAT2B/MBIP
axon part	14	0.0534082	0.310239	0.272828	NPTX2/ITGA3/HSPB1/NDRG2/IQGAP1/MAPK8IP1/CRTAC1/GAP43/PRRT2/CNR1/KCNA6/PTCH1/MAPT/NRP1
invadopodium	2	0.0572877	0.327951	0.288405	PDPN/ITGA3
cluster of actin-based cell projections	7	0.0661664	0.370727	0.326022	CLIC1/ENPEP/MYO1B/ACTN1/USH1C/MYO1E/MYH9
apical plasma membrane	12	0.066637	0.370727	0.326022	IGFBP2/KCNE4/PDPN/ENPEP/MREG/CD44/SLC22A18/FN1/NOX4/DLL1/SLC26A2/ATP1A1
ruffle membrane	5	0.0700927	0.384536	0.338166	PDPN/PSD2/ITGA5/EPHA2/ARF4
azurophil granule lumen	5	0.0727541	0.39367	0.346198	FABP5/SERPINA3/ANXA2/FUCA2/HEXB
ficolin-1-rich granule lumen	6	0.0845307	0.444856	0.391212	TNFAIP6/MMP9/HSPA6/PYGL/HSPA1A/PKM
ficolin-1-rich granule	8	0.0856075	0.444856	0.391212	TNFAIP6/MMP9/HSPA6/LGALS3/CD93/PYGL/HSPA1A/PKM
primary lysosome	7	0.0871668	0.444856	0.391212	FABP5/SERPINA3/ANXA2/FUCA2/LPCAT1/HEXB/CD63
azurophil granule	7	0.0871668	0.444856	0.391212	FABP5/SERPINA3/ANXA2/FUCA2/LPCAT1/HEXB/CD63
A band	3	0.087845	0.444856	0.391212	FHL2/CMYA5/KAT2B
U1 snRNP	2	0.0926176	0.463088	0.407246	SNRPN/RBPMS
myosin complex	4	0.0963275	0.464165	0.408193	MYO1B/MYO1E/MYH9/MYL12A
sarcoplasm	4	0.0963275	0.464165	0.408193	FLNC/CASQ1/THBS1/CALU
external side of plasma membrane	11	0.0963582	0.464165	0.408193	F3/ENPEP/SDC1/ITGA3/IL1R1/ITGA5/MCAM/TRPM8/ANXA5/THBS1/P4HB
tertiary granule membrane	4	0.104007	0.490928	0.431729	CLEC5A/PLAU/CD93/FRMPD3
acrosomal membrane	2	0.108128	0.490928	0.431729	CAV1/CAV2
microvillus membrane	2	0.108128	0.490928	0.431729	PDPN/SLC26A2
axonal growth cone	2	0.108128	0.490928	0.431729	MAPK8IP1/PTCH1
ATPase dependent transmembrane transport complex	2	0.108128	0.490928	0.431729	ATP1A1/ABCB8
cortical actin cytoskeleton	4	0.111956	0.50253	0.441932	MYZAP/MYADM/MYH9/CALD1
cell projection membrane	12	0.117047	0.519479	0.456837	PDPN/PSD2/ITGA3/CD44/ITGA5/GAP43/SLC26A2/SHISA7/EPHA2/PTCH1/MAPT/ARF4
extrinsic component of plasma membrane	7	0.127706	0.558329	0.491002	S100A10/CAV2/ANXA2/IQGAP1/MYZAP/S100A6/GNG12
presynaptic membrane	4	0.128628	0.558329	0.491002	PRRT2/CNR1/FOSL1/SNCAIP
cell-cell adherens junction	5	0.133257	0.565982	0.497733	PDLIM1/S100A11/ANXA2/ACTN1/MYH9
extrinsic component of cytoplasmic side of plasma membrane	5	0.133257	0.565982	0.497733	CAV2/IQGAP1/MYZAP/S100A6/GNG12
transcription factor complex	12	0.142472	0.598685	0.526492	PDLIM1/DACH2/WWTR1/JUNB/TCF7L1/JUN/PBX3/SNAPC1/TCF7L2/SMAD9/TAF5/GTF2F2
SAGA-type complex	2	0.149433	0.617823	0.543322	TAF5/KAT2B
plasma membrane receptor complex	7	0.150992	0.617823	0.543322	CALCRL/EMILIN1/ITGA3/TRIP6/ITGA5/SHISA7/MYH9
tertiary granule lumen	3	0.151718	0.617823	0.543322	PTX3/TNFAIP6/MMP9
ciliary base	2	0.166728	0.672014	0.590978	C8orf37/PRKACB
neuromuscular junction	3	0.169515	0.676347	0.594789	POSTN/TRIP4/MYH9
rough endoplasmic reticulum membrane	2	0.1755	0.68636	0.603595	PLOD2/PLOD1
M band	2	0.1755	0.68636	0.603595	FHL2/CMYA5
cell cortex	10	0.191864	0.737228	0.648328	CAV1/RND3/CTGF/ANXA2/MYZAP/MYADM/FBLIM1/MYH9/CALD1/TRIP10
immunological synapse	2	0.193248	0.737228	0.648328	LGALS3/MYH9
sarcoplasmic reticulum	3	0.194106	0.737228	0.648328	CASQ1/THBS1/CALU
receptor complex	12	0.208668	0.781758	0.687489	CALCRL/EMILIN1/ITGA3/CD44/TRIP6/TNFRSF1A/ITGA5/SHISA7/MYH9/EPHA2/ADCYAP1R1/NRP1
ATPase complex	4	0.214287	0.781758	0.687489	DPF3/ATP1A1/ABCB8/HDAC1
microfibril	1	0.219684	0.781758	0.687489	MFAP2
fascia adherens	1	0.219684	0.781758	0.687489	ACTN1
VCP-NPL4-UFD1 AAA ATPase complex	1	0.219684	0.781758	0.687489	CAV1
synaptic cleft	1	0.219684	0.781758	0.687489	LAMB2
Schmidt-Lanterman incisure	1	0.219684	0.781758	0.687489	ANXA2
midbody	6	0.22274	0.785557	0.69083	ANXA2/PSRC1/IQGAP1/HSPA5/PTCH1/BCL3
filamentous actin	2	0.229331	0.786075	0.691286	IQGAP2/TMSB10
semaphorin receptor complex	1	0.238808	0.786075	0.691286	NRP1
sodium:potassium-exchanging ATPase complex	1	0.238808	0.786075	0.691286	ATP1A1
multivesicular body membrane	1	0.238808	0.786075	0.691286	CD63
contractile ring	1	0.238808	0.786075	0.691286	MYH9
perinuclear endoplasmic reticulum	1	0.238808	0.786075	0.691286	OSBPL3
astrocyte projection	1	0.238808	0.786075	0.691286	GJB2
beta-catenin-TCF complex	1	0.238808	0.786075	0.691286	TCF7L2
cortical cytoskeleton	4	0.256456	0.806571	0.70931	MYZAP/MYADM/MYH9/CALD1
interstitial matrix	1	0.257464	0.806571	0.70931	EGFLAM
U4 snRNP	1	0.257464	0.806571	0.70931	SNRPN
oligosaccharyltransferase complex	1	0.257464	0.806571	0.70931	OSTC
NADPH oxidase complex	1	0.257464	0.806571	0.70931	NOX4
cytoplasmic side of plasma membrane	6	0.263166	0.806571	0.70931	NPTX2/CAV2/IQGAP1/MYZAP/S100A6/GNG12
axon cytoplasm	2	0.265808	0.806571	0.70931	HSPB1/MAPT
multivesicular body	2	0.27494	0.806571	0.70931	STEAP3/CD63
H4 histone acetyltransferase complex	2	0.27494	0.806571	0.70931	KAT2B/MBIP
uropod	1	0.275664	0.806571	0.70931	MYH9
Sin3 complex	1	0.275664	0.806571	0.70931	HDAC1
dense core granule	1	0.275664	0.806571	0.70931	SCG2
cell trailing edge	1	0.275664	0.806571	0.70931	MYH9
dendritic spine membrane	1	0.275664	0.806571	0.70931	SHISA7
compact myelin	1	0.275664	0.806571	0.70931	ANXA2
cell-cell junction	13	0.283979	0.810491	0.712757	GJB2/PDLIM1/S100A11/ANXA2/ITGA5/IQGAP1/ACTN1/MYADM/MYO1E/MYH9/ATP1A1/LIMS1/ADCYAP1R1
peroxisomal matrix	2	0.284067	0.810491	0.712757	FAR2/NUDT19
microbody lumen	2	0.284067	0.810491	0.712757	FAR2/NUDT19
protein phosphatase type 1 complex	1	0.293418	0.810491	0.712757	PPP1R15A
AP-2 adaptor complex	1	0.293418	0.810491	0.712757	SGIP1
COPII vesicle coat	1	0.293418	0.810491	0.712757	SEC31B
transcription factor TFTC complex	1	0.293418	0.810491	0.712757	TAF5
nBAF complex	1	0.293418	0.810491	0.712757	DPF3
acrosomal vesicle	4	0.300097	0.811931	0.714023	CAV1/LOXL1/CAV2/HEXB
T-tubule	2	0.302282	0.811931	0.714023	CASQ1/ATP1A1
nuclear transcription factor complex	6	0.309575	0.811931	0.714023	JUNB/JUN/SNAPC1/TCF7L2/TAF5/GTF2F2
clathrin coat of endocytic vesicle	1	0.310739	0.811931	0.714023	SGIP1
cation-transporting ATPase complex	1	0.310739	0.811931	0.714023	ATP1A1
cell division site	3	0.318918	0.811931	0.714023	RND3/PSD2/MYH9
axolemma	1	0.327635	0.811931	0.714023	MAPT
Sin3-type complex	1	0.327635	0.811931	0.714023	HDAC1
growth cone part	1	0.327635	0.811931	0.714023	GAP43
transport vesicle	11	0.332166	0.811931	0.714023	PCSK1/PCSK2/CAV2/BGN/PRRT2/SEC31B/PLIN3/KDELR2/SNCAIP/KDELR3/AREG
histone acetyltransferase complex	3	0.332372	0.811931	0.714023	TAF5/KAT2B/MBIP
RNA polymerase II transcription factor complex	5	0.340504	0.811931	0.714023	JUNB/JUN/TCF7L2/TAF5/GTF2F2
integral component of peroxisomal membrane	1	0.344119	0.811931	0.714023	FAR2
eukaryotic translation initiation factor 3 complex	1	0.344119	0.811931	0.714023	EIF3H
NuRD complex	1	0.344119	0.811931	0.714023	HDAC1
platelet alpha granule membrane	1	0.344119	0.811931	0.714023	SPARC
pseudopodium	1	0.344119	0.811931	0.714023	ACTN1
intrinsic component of peroxisomal membrane	1	0.344119	0.811931	0.714023	FAR2
filopodium tip	1	0.344119	0.811931	0.714023	OSBPL3
CHD-type complex	1	0.344119	0.811931	0.714023	HDAC1
glial cell projection	1	0.344119	0.811931	0.714023	GJB2
protein serine/threonine phosphatase complex	2	0.347383	0.811931	0.714023	PPP1R15A/IER5
intercalated disc	2	0.347383	0.811931	0.714023	ACTN1/ATP1A1
PcG protein complex	2	0.347383	0.811931	0.714023	ASXL3/H2AFY2
chloride channel complex	2	0.347383	0.811931	0.714023	CLIC1/TTYH2
phosphatase complex	2	0.347383	0.811931	0.714023	PPP1R15A/IER5
specific granule	5	0.355071	0.820848	0.721865	CHI3L1/PTX3/CLEC5A/PLAU/CD93
stereocilium tip	1	0.360199	0.820848	0.721865	USH1C
ESC/E(Z) complex	1	0.360199	0.820848	0.721865	H2AFY2
U2-type prespliceosome	1	0.360199	0.820848	0.721865	SNRPN
cytoplasmic side of membrane	6	0.361589	0.820848	0.721865	NPTX2/CAV2/IQGAP1/MYZAP/S100A6/GNG12
nuclear chromatin	10	0.368346	0.82486	0.725394	SNAI2/JUNB/JUN/ASXL3/TCF7L2/DPF3/H2AFY2/IPO4/TAF5/HDAC1
myelin sheath	5	0.374531	0.82486	0.725394	CA2/ANXA2/ATP1A1/HSPA5/PKM
trans-Golgi network	6	0.374701	0.82486	0.725394	TGFBI/POSTN/GSAP/CALN1/MYO1B/CHST2
clathrin coat of coated pit	1	0.375886	0.82486	0.725394	SGIP1
costamere	1	0.375886	0.82486	0.725394	FLNC
endocytic vesicle lumen	1	0.375886	0.82486	0.725394	SPARC
rough endoplasmic reticulum	3	0.379285	0.827722	0.72791	PLOD2/PLOD1/ADCYAP1R1
cleavage furrow	2	0.382759	0.830713	0.73054	PSD2/MYH9
specific granule membrane	3	0.38594	0.830844	0.730656	CLEC5A/PLAU/CD93
vesicle coat	2	0.391477	0.830844	0.730656	SGIP1/SEC31B
neuron projection membrane	2	0.391477	0.830844	0.730656	SHISA7/MAPT
peptidase complex	3	0.392579	0.830844	0.730656	F3/HSPB1/SPCS3
protein acetyltransferase complex	3	0.399198	0.830844	0.730656	TAF5/KAT2B/MBIP
acetyltransferase complex	3	0.399198	0.830844	0.730656	TAF5/KAT2B/MBIP
protein phosphatase type 2A complex	1	0.406117	0.830844	0.730656	IER5
U2 snRNP	1	0.406117	0.830844	0.730656	SNRPN
connexin complex	1	0.406117	0.830844	0.730656	GJB2
platelet dense granule	1	0.406117	0.830844	0.730656	CD63
spindle microtubule	2	0.408744	0.830844	0.730656	DYNLT3/PSRC1
basolateral plasma membrane	6	0.40969	0.830844	0.730656	PDPN/CA2/ANXA2/ABCC3/ITGA3/ATP1A1
extrinsic component of membrane	8	0.413247	0.830844	0.730656	SNX10/S100A10/CAV2/ANXA2/IQGAP1/MYZAP/S100A6/GNG12
lateral plasma membrane	2	0.417288	0.830844	0.730656	GJB2/IQGAP1
azurophil granule membrane	2	0.417288	0.830844	0.730656	LPCAT1/CD63
neuronal cell body	12	0.42045	0.830844	0.730656	NPTX2/PCSK2/PSD2/KCNN3/TGFB2/GAL/TTLL7/SLC25A27/MAPT/PMM2/SNCAIP/NRP1
cytoplasmic dynein complex	1	0.420681	0.830844	0.730656	DYNLT3
myosin filament	1	0.420681	0.830844	0.730656	MYH9
phagocytic cup	1	0.434887	0.839964	0.738676	TRIP10
U5 snRNP	1	0.434887	0.839964	0.738676	SNRPN
intrinsic component of external side of plasma membrane	1	0.434887	0.839964	0.738676	F3
prespliceosome	1	0.434887	0.839964	0.738676	SNRPN
PML body	3	0.438448	0.839964	0.738676	ISG20/TCF7L2/CHEK2
histone deacetylase complex	2	0.442535	0.839964	0.738676	ZNF217/HDAC1
ficolin-1-rich granule membrane	2	0.442535	0.839964	0.738676	LGALS3/CD93
nuclear euchromatin	1	0.448747	0.839964	0.738676	JUN
U4/U6 x U5 tri-snRNP complex	1	0.448747	0.839964	0.738676	SNRPN
ER to Golgi transport vesicle membrane	2	0.450816	0.839964	0.738676	SEC31B/AREG
specific granule lumen	2	0.450816	0.839964	0.738676	CHI3L1/PTX3
clathrin-coated endocytic vesicle	2	0.450816	0.839964	0.738676	SGIP1/MYO1E
cis-Golgi network	2	0.459027	0.84727	0.745101	CTGF/KDELR2
spliceosomal snRNP complex	2	0.459027	0.84727	0.745101	SNRPN/RBPMS
endoplasmic reticulum exit site	1	0.462267	0.849281	0.746869	SEC31B
cell division site part	2	0.467166	0.854309	0.751291	PSD2/MYH9
sex chromosome	1	0.475456	0.864702	0.760431	H2AFY2
cytoplasmic region	12	0.477228	0.864702	0.760431	CAV1/RND3/CTGF/ANXA2/HSPB1/MYZAP/MYADM/FBLIM1/MYH9/MAPT/CALD1/TRIP10
postsynaptic density	6	0.48313	0.868862	0.764089	CLSTN2/PLCB4/GAP43/SHISA7/ATP1A1/PTCH1
lamellipodium	5	0.484987	0.868862	0.764089	PDPN/CD44/EPHA2/SWAP70/IQGAP2
clathrin vesicle coat	1	0.488322	0.868862	0.764089	SGIP1
AMPA glutamate receptor complex	1	0.488322	0.868862	0.764089	SHISA7
postsynaptic specialization	6	0.491609	0.870788	0.765783	CLSTN2/PLCB4/GAP43/SHISA7/ATP1A1/PTCH1
endoplasmic reticulum-Golgi intermediate compartment membrane	2	0.498979	0.872108	0.766944	VMP1/AREG
cell-cell contact zone	2	0.498979	0.872108	0.766944	ACTN1/ATP1A1
neuron projection cytoplasm	2	0.498979	0.872108	0.766944	HSPB1/MAPT
asymmetric synapse	6	0.504241	0.877424	0.771618	CLSTN2/PLCB4/GAP43/SHISA7/ATP1A1/PTCH1
small nuclear ribonucleoprotein complex	2	0.514423	0.887478	0.780461	SNRPN/RBPMS
synaptic membrane	8	0.516033	0.887478	0.780461	CLSTN2/ITGA3/SRPX2/PRRT2/CNR1/FOSL1/SHISA7/SNCAIP
neuron to neuron synapse	6	0.51676	0.887478	0.780461	CLSTN2/PLCB4/GAP43/SHISA7/ATP1A1/PTCH1
oxidoreductase complex	3	0.519708	0.888679	0.781516	NOX4/P4HB/RRM2B
clathrin adaptor complex	1	0.525063	0.890128	0.78279	SGIP1
spliceosomal tri-snRNP complex	1	0.525063	0.890128	0.78279	SNRPN
nuclear transcriptional repressor complex	1	0.536715	0.902602	0.793761	HDAC1
SWI/SNF superfamily-type complex	2	0.536991	0.902602	0.793761	DPF3/HDAC1
autophagosome membrane	1	0.548082	0.906961	0.797594	VMP1
euchromatin	1	0.548082	0.906961	0.797594	JUN
gap junction	1	0.548082	0.906961	0.797594	GJB2
endosome membrane	11	0.548769	0.906961	0.797594	CAV1/SNX10/FZD7/STEAP3/ANXA2/MYD88/MYO1B/PMEPA1/TOM1L1/PLIN3/CD63
myosin II complex	1	0.55917	0.920301	0.809325	MYH9
phagophore assembly site	1	0.569987	0.930351	0.818163	VMP1
endosome lumen	1	0.569987	0.930351	0.818163	CD63
cell cortex part	4	0.582782	0.93767	0.8246	MYZAP/MYADM/MYH9/CALD1
inclusion body	2	0.586786	0.93767	0.8246	HSPA1A/MAPT
heterotrimeric G-protein complex	1	0.590833	0.93767	0.8246	GNG12
photoreceptor connecting cilium	1	0.590833	0.93767	0.8246	USH1C
Cul4-RING E3 ubiquitin ligase complex	1	0.590833	0.93767	0.8246	DDB2
GTPase complex	1	0.590833	0.93767	0.8246	GNG12
nuclear speck	9	0.591088	0.93767	0.8246	NAMPT/GADD45A/ZNF217/HSPA1A/IFI16/ZCCHC18/ITPKC/ATOH8/MAPT
Sm-like protein family complex	2	0.593568	0.937837	0.824747	SNRPN/RBPMS
extrinsic component of organelle membrane	1	0.600875	0.9456	0.831573	SNX10
transcription factor TFIID complex	1	0.610671	0.950922	0.836254	TAF5
dendrite membrane	1	0.610671	0.950922	0.836254	SHISA7
photoreceptor outer segment	2	0.613412	0.950922	0.836254	PTGS1/USH1C
transcriptional repressor complex	2	0.61986	0.950922	0.836254	JUN/HDAC1
trans-Golgi network membrane	2	0.61986	0.950922	0.836254	CALN1/MYO1B
sarcoplasmic reticulum membrane	1	0.620226	0.950922	0.836254	CASQ1
peroxisome	3	0.625924	0.950922	0.836254	VIM/FAR2/NUDT19
nuclear periphery	3	0.625924	0.950922	0.836254	MAPT/SPARC/IPO4
microbody	3	0.625924	0.950922	0.836254	VIM/FAR2/NUDT19
fibrillar center	3	0.636119	0.959177	0.843513	FBLIM1/KLF6/MALT1
mitochondrial outer membrane	4	0.637662	0.959177	0.843513	CNR1/PPP1R15A/TSPO/MAOB
cyclin-dependent protein kinase holoenzyme complex	1	0.638642	0.959177	0.843513	CDKN1A
aggresome	1	0.647513	0.968816	0.85199	HSPA1A
COPII-coated ER to Golgi transport vesicle	2	0.650858	0.969481	0.852575	SEC31B/AREG
clathrin-coated endocytic vesicle membrane	1	0.656166	0.969481	0.852575	SGIP1
autophagosome	2	0.662684	0.969481	0.852575	VMP1/SRPX
voltage-gated potassium channel complex	2	0.662684	0.969481	0.852575	DPP10/KCNA6
microbody part	2	0.662684	0.969481	0.852575	FAR2/NUDT19
peroxisomal part	2	0.662684	0.969481	0.852575	FAR2/NUDT19
cytoplasmic stress granule	1	0.672842	0.972048	0.854833	RBPMS
endosomal part	11	0.67391	0.972048	0.854833	CAV1/SNX10/FZD7/STEAP3/ANXA2/MYD88/MYO1B/PMEPA1/TOM1L1/PLIN3/CD63
transmembrane transporter complex	7	0.674531	0.972048	0.854833	DPP10/CLIC1/SHISA7/ATP1A1/KCNA6/TTYH2/ABCB8
photoreceptor inner segment	1	0.680875	0.972048	0.854833	USH1C
AP-type membrane coat adaptor complex	1	0.688711	0.972048	0.854833	SGIP1
stereocilium	1	0.688711	0.972048	0.854833	USH1C
cytoplasmic ribonucleoprotein granule	4	0.691576	0.972048	0.854833	IQGAP1/MAPT/SNCAIP/RBPMS
membrane coat	2	0.69623	0.972048	0.854833	SGIP1/SEC31B
coated membrane	2	0.69623	0.972048	0.854833	SGIP1/SEC31B
transporter complex	7	0.699014	0.972048	0.854833	DPP10/CLIC1/SHISA7/ATP1A1/KCNA6/TTYH2/ABCB8
sperm part	4	0.699343	0.972048	0.854833	CAV1/LOXL1/CAV2/HEXB
potassium channel complex	2	0.701546	0.972048	0.854833	DPP10/KCNA6
ionotropic glutamate receptor complex	1	0.703812	0.972048	0.854833	SHISA7
clathrin coat	1	0.703812	0.972048	0.854833	SGIP1
dynein complex	1	0.703812	0.972048	0.854833	DYNLT3
intrinsic component of Golgi membrane	1	0.703812	0.972048	0.854833	CHST2
early endosome	7	0.713692	0.978945	0.860897	CAV1/CXCR4/ANXA2/MYO1B/PMEPA1/SNX31/NRP1
endocytic vesicle	6	0.717571	0.978945	0.860897	CAV1/VIM/SGIP1/MYO1E/PTCH1/SPARC
neurotransmitter receptor complex	1	0.718182	0.978945	0.860897	SHISA7
intrinsic component of endoplasmic reticulum membrane	3	0.723213	0.978945	0.860897	RTN1/HSPA5/CYP2E1
ribonucleoprotein granule	4	0.725419	0.978945	0.860897	IQGAP1/MAPT/SNCAIP/RBPMS
spindle pole	3	0.727311	0.978945	0.860897	PSRC1/BEX4/LATS2
dendritic spine	3	0.727311	0.978945	0.860897	SHISA7/MAPT/ARF4
organelle outer membrane	4	0.729003	0.978945	0.860897	CNR1/PPP1R15A/TSPO/MAOB
stereocilium bundle	1	0.731856	0.978945	0.860897	USH1C
neuron spine	3	0.735365	0.978945	0.860897	SHISA7/MAPT/ARF4
outer membrane	4	0.736067	0.978945	0.860897	CNR1/PPP1R15A/TSPO/MAOB
9+0 non-motile cilium	2	0.745973	0.985483	0.866647	PTGS1/USH1C
photoreceptor cell cilium	2	0.745973	0.985483	0.866647	PTGS1/USH1C
Cajal body	1	0.751136	0.988996	0.869736	ISG20
intercellular bridge	1	0.75725	0.991677	0.872094	PRKACB
endocytic vesicle membrane	3	0.758403	0.991677	0.872094	CAV1/SGIP1/PTCH1
peroxisomal membrane	1	0.763214	0.991677	0.872094	FAR2
microbody membrane	1	0.763214	0.991677	0.872094	FAR2
Golgi-associated vesicle membrane	2	0.76812	0.992879	0.873151	SEC31B/AREG
U2-type spliceosomal complex	1	0.774708	0.992879	0.873151	SNRPN
cytoplasmic microtubule	1	0.780244	0.992879	0.873151	DYNLT3
microtubule	8	0.785535	0.992879	0.873151	TUBB6/DYNLT3/PSRC1/IQGAP1/BEX4/TTLL7/MAPT/WDR47
perikaryon	2	0.78857	0.992879	0.873151	PCSK2/TTLL7
ciliary transition zone	1	0.790912	0.992879	0.873151	USH1C
main axon	1	0.790912	0.992879	0.873151	MAPT
coated vesicle membrane	3	0.793174	0.992879	0.873151	SGIP1/SEC31B/AREG
proteasome complex	1	0.805954	0.992879	0.873151	HSPB1
DNA-directed RNA polymerase II, holoenzyme	2	0.807416	0.992879	0.873151	TAF5/GTF2F2
axon terminus	2	0.807416	0.992879	0.873151	PRRT2/KCNA6
spindle	6	0.808654	0.992879	0.873151	DYNLT3/PSRC1/HSPB1/BEX4/MYH9/LATS2
clathrin-coated pit	1	0.810724	0.992879	0.873151	SGIP1
endopeptidase complex	1	0.810724	0.992879	0.873151	HSPB1
transferase complex, transferring phosphorus-containing groups	5	0.811975	0.992879	0.873151	CDKN1A/PRPS2/TAF5/GTF2F2/PKM
nucleolar part	3	0.817905	0.992879	0.873151	FBLIM1/KLF6/MALT1
late endosome membrane	2	0.817993	0.992879	0.873151	ANXA2/CD63
Cul3-RING ubiquitin ligase complex	1	0.824343	0.992879	0.873151	KBTBD7
centriole	2	0.828048	0.992879	0.873151	HSPA6/HSPA1A
recycling endosome membrane	1	0.832875	0.992879	0.873151	FZD7
histone methyltransferase complex	1	0.836984	0.992879	0.873151	H2AFY2
kinetochore	2	0.840676	0.992879	0.873151	DYNLT3/KAT2B
polysome	1	0.840993	0.992879	0.873151	VIM
late endosome	4	0.842752	0.992879	0.873151	CXCR4/STEAP3/ANXA2/CD63
non-motile cilium	2	0.84959	0.992879	0.873151	PTGS1/USH1C
ion channel complex	5	0.854028	0.992879	0.873151	DPP10/CLIC1/SHISA7/KCNA6/TTYH2
early endosome membrane	2	0.855279	0.992879	0.873151	CAV1/PMEPA1
mitochondrial intermembrane space	1	0.856068	0.992879	0.873151	CHCHD10
neuron projection terminus	2	0.858049	0.992879	0.873151	PRRT2/KCNA6
postsynapse	8	0.864542	0.992879	0.873151	CLSTN2/PLCB4/GAP43/SHISA7/ATP1A1/PTCH1/MAPT/ARF4
protein-DNA complex	3	0.86674	0.992879	0.873151	TCF7L2/H2AFY2/GTF2F2
nuclear membrane	5	0.869241	0.992879	0.873151	CLIC1/OSBPL3/MYOF/IPO4/AEN
nuclear pore	1	0.869716	0.992879	0.873151	IPO4
Golgi stack	2	0.871186	0.992879	0.873151	CHSY1/TOM1L1
P-body	1	0.876048	0.992879	0.873151	RBPMS
nuclear DNA-directed RNA polymerase complex	2	0.878522	0.992879	0.873151	TAF5/GTF2F2
ciliary membrane	1	0.879098	0.992879	0.873151	PTCH1
serine/threonine protein kinase complex	1	0.879098	0.992879	0.873151	CDKN1A
DNA-directed RNA polymerase complex	2	0.880881	0.992879	0.873151	TAF5/GTF2F2
microtubule associated complex	2	0.880881	0.992879	0.873151	DYNLT3/MAPT
integral component of endoplasmic reticulum membrane	2	0.880881	0.992879	0.873151	RTN1/HSPA5
organelle envelope lumen	1	0.882073	0.992879	0.873151	CHCHD10
RNA polymerase complex	2	0.887706	0.992879	0.873151	TAF5/GTF2F2
Golgi cisterna membrane	1	0.895887	0.992879	0.873151	CHSY1
mitotic spindle	1	0.900949	0.992879	0.873151	DYNLT3
cation channel complex	3	0.903667	0.992879	0.873151	DPP10/SHISA7/KCNA6
chromosome, telomeric region	2	0.904173	0.992879	0.873151	H2AFY2/CHEK2
methyltransferase complex	1	0.905766	0.992879	0.873151	H2AFY2
coated vesicle	4	0.90926	0.992879	0.873151	SGIP1/MYO1E/SEC31B/AREG
protein kinase complex	1	0.91471	0.992879	0.873151	CDKN1A
catalytic step 2 spliceosome	1	0.918859	0.992879	0.873151	SNRPN
condensed chromosome kinetochore	1	0.924708	0.992879	0.873151	DYNLT3
clathrin-coated vesicle membrane	1	0.924708	0.992879	0.873151	SGIP1
microtubule organizing center part	2	0.926207	0.992879	0.873151	HSPA6/HSPA1A
nucleosome	1	0.926562	0.992879	0.873151	H2AFY2
nuclear matrix	1	0.928371	0.992879	0.873151	SPARC
Golgi-associated vesicle	2	0.92914	0.992879	0.873151	SEC31B/AREG
nuclear envelope	7	0.931955	0.992879	0.873151	CLIC1/OSBPL3/SLC22A18/MYOF/S100A6/IPO4/AEN
synaptic vesicle	2	0.931963	0.992879	0.873151	PRRT2/SNCAIP
clathrin-coated vesicle	2	0.935999	0.992879	0.873151	SGIP1/MYO1E
plasma membrane bounded cell projection cytoplasm	2	0.937293	0.992879	0.873151	HSPB1/MAPT
Golgi cisterna	1	0.938329	0.992879	0.873151	CHSY1
DNA packaging complex	1	0.938329	0.992879	0.873151	H2AFY2
condensed chromosome, centromeric region	1	0.945563	0.992879	0.873151	DYNLT3
cullin-RING ubiquitin ligase complex	2	0.94679	0.992879	0.873151	DDB2/KBTBD7
spliceosomal complex	2	0.94894	0.992879	0.873151	LGALS3/SNRPN
exocytic vesicle	2	0.94894	0.992879	0.873151	PRRT2/SNCAIP
bicellular tight junction	1	0.950735	0.992879	0.873151	ADCYAP1R1
intrinsic component of organelle membrane	2	0.952012	0.992879	0.873151	CHST2/FAR2
chromosome, centromeric region	2	0.952996	0.992879	0.873151	DYNLT3/KAT2B
nuclear chromosome, telomeric region	1	0.95429	0.992879	0.873151	H2AFY2
phagocytic vesicle	1	0.95429	0.992879	0.873151	VIM
occluding junction	1	0.95429	0.992879	0.873151	ADCYAP1R1
intermediate filament	2	0.956744	0.992879	0.873151	VIM/NRP1
presynapse	5	0.95724	0.992879	0.873151	PRRT2/CNR1/FOSL1/KCNA6/SNCAIP
centrosome	7	0.958058	0.992879	0.873151	SNX10/HSPA1A/TRIP4/KIZ/CCDC8/PRKACB/KAT2B
transport vesicle membrane	2	0.961027	0.992879	0.873151	SEC31B/AREG
apical junction complex	1	0.969349	0.992879	0.873151	ADCYAP1R1
chromosomal region	4	0.972308	0.992879	0.873151	DYNLT3/H2AFY2/CHEK2/KAT2B
vacuolar membrane	5	0.975739	0.992879	0.873151	VMP1/ENPEP/ANXA2/LPCAT1/CD63
lysosomal membrane	4	0.975944	0.992879	0.873151	ENPEP/ANXA2/LPCAT1/CD63
lytic vacuole membrane	4	0.975944	0.992879	0.873151	ENPEP/ANXA2/LPCAT1/CD63
intermediate filament cytoskeleton	2	0.981038	0.992879	0.873151	VIM/NRP1
ciliary part	5	0.982042	0.992879	0.873151	PTGS1/USH1C/PTCH1/C8orf37/PRKACB
ubiquitin ligase complex	3	0.983112	0.992879	0.873151	DDB2/HSPA1A/KBTBD7
recycling endosome	1	0.983596	0.992879	0.873151	FZD7
postsynaptic membrane	2	0.983688	0.992879	0.873151	CLSTN2/SHISA7
mitochondrial matrix	5	0.987451	0.992879	0.873151	SHC1/CASQ1/ABAT/ADHFE1/ACOT9
integral component of organelle membrane	1	0.987852	0.992879	0.873151	FAR2
condensed chromosome	1	0.995543	0.99807	0.877716	DYNLT3
cytosolic part	1	0.998284	0.998284	0.877905	RRM2B

## Sheet: KEGG of top GBM module
Description	Gene Count	pvalue	BH-corrected pvalue	qvalue	geneID（Entrez ID）
ECM-receptor interaction	18	6.41e-12	1.72e-09	1.45e-09	1293/1278/1282/3381/3912/1284/1277/1292/6382/3675/960/3678/3915/3913/7058/2335/7057/3339
Proteoglycans in cancer	24	3.98e-10	5.33e-08	4.5e-08	1278/857/4318/8324/4060/5328/1277/406991/1026/858/355/2318/6382/960/3678/7042/8826/6383/2335/7057/5727/3339/5567/967
Focal adhesion	23	1.35e-09	1.21e-07	1.02e-07	1293/1278/1282/3381/857/3912/1284/1277/1292/858/2318/3675/3678/6464/3915/3913/87/7058/5602/2335/3725/7057/10627
Amoebiasis	15	4.55e-08	3.05e-06	2.57e-06	1281/1278/1282/3912/1284/1277/3554/3315/7042/3915/3913/87/5332/2335/5567
AGE-RAGE signaling pathway in diabetic complications	14	2.44e-07	1.16e-05	9.78e-06	1281/1278/1282/5054/1284/2152/1277/1958/7042/5602/5332/2335/50507/3725
p53 signaling pathway	12	2.59e-07	1.16e-05	9.78e-06	5054/1026/55240/1647/355/1643/9540/4616/7057/8795/50484/11200
Human papillomavirus infection	24	4.08e-06	0.000156238	0.000131937	1293/1278/1282/3381/3912/1284/8324/1277/1292/1026/355/3675/7132/3678/3915/3913/7058/2335/83439/7057/6934/5567/5315/3065
Protein digestion and absorption	12	5.47e-06	0.000183107	0.000154627	1281/1293/1278/1282/1290/1284/1289/1277/1292/80781/169044/476
Small cell lung cancer	11	2.3e-05	0.000629441	0.000531539	1282/3912/1284/1026/1647/3675/1643/3915/3913/2335/4616
MAPK signaling pathway	21	2.35e-05	0.000629441	0.000531539	285/3310/1847/1647/355/2318/3554/7132/3315/7042/3303/9479/4615/5602/4616/3725/1969/55970/4137/5567/374
Colorectal cancer	10	6.95e-05	0.00169272	0.00142943	1026/1647/1643/7042/5602/83439/4616/3725/6934/374
Relaxin signaling pathway	12	0.000120924	0.00270063	0.00228058	1281/1278/1282/4318/1284/1277/6464/5602/5332/3725/55970/5567
Basal cell carcinoma	8	0.00020128	0.00414946	0.00350406	8324/1026/1647/1643/83439/4616/6934/5727
Thyroid cancer	6	0.000333482	0.0063838	0.00539087	1026/1647/1643/83439/4616/6934
